# Supplementary material for: Norepinephrine regulates calcium signals and fate of oligodendrocyte precursor cells in the mouse cerebral cortex
Source: Nat Commun. 2023 Dec 8;14:8122. doi: 10.1038/s41467-023-43920-w (PMC10709653; doi:10.1038/s41467-023-43920-w)
Supplement: Supplementary file 13 — Source Data [file 41467_2023_43920_MOESM13_ESM.xlsx]

## Sheet: Fig. 2k
	CaMs/min
	Resting	Active
	17.1973	16.1712
	6.48728	23.9723
	12.5801	34.7479
	7.77119	26.3701
	9.36035	29.7042
	15.7346	44.5141
	11.6133	53.2427
	9.57055	21.4122
	10.3951	32.9772
	10.4784	44.0159
	15.0607	18.116
	11.5812	29.904
	13.0514	36.241
	9.7743	35.7471
	14.543	41.6256
	6.10411	16.2002
	6.32644	9.76188
	5.0791	14.4052

## Sheet: Fig. 2l
	Events/min/CaM
	Resting	Active
	0.726478	1.01831
	0.256225	1.01563
	0.333372	0.986923
	0.325667	1.38443
	0.319027	1.12141
	0.354752	1.13306
	0.60612	2.2359
	0.357065	1.18781
	0.272547	1.14504
	0.3558	2.83591
	0.512422	0.889495
	0.358904	1.01749
	0.283692	0.864732
	0.466542	1.51523
	0.300811	0.952928
	0.445468	1.46737
	1.26529	0.379191
	0.404219	0.761958

## Sheet: Fig. 2m
	Events/min
	Resting	Active
	27.6062	80.4465
	12.2988	37.5782
	33.3372	64.15
	16.609	55.3773
	20.7368	65.042
	32.9919	120.104
	58.1875	212.41
	19.9956	61.7661
	22.894	54.962
	26.685	218.365
	26.6459	88.9495
	27.2767	103.784
	25.816	76.9612
	35.9237	103.036
	30.3819	88.6223
	17.3732	54.2927
	6.32644	27.681
	6.87172	37.3359

## Sheet: Fig. 2n
	Amplitude (z)
	Resting	Active
	7.45297	7.29053
	8.75483	8.0772
	8.25543	9.23647
	6.94331	7.08387
	7.7414	7.92735
	9.33458	8.91852
	8.06223	8.10643
	9.00507	8.90058
	8.53765	8.88649
	11.0755	11.3145
	8.02033	7.89992
	8.49602	9.4611
	7.88464	8.08708
	9.33434	9.21014
	8.13352	8.67045
	11.5766	11.0873
	7.75426	6.83349
	8.68513	6.36012

## Sheet: Fig. 2o
	Duration of events (Histogram)
	Bin Center	Resting	Active
	0.6	32.9562	25.4999
	0.8	18.2481	16.9821
	1	13.2089	13.663
	1.2	8.32928	9.53079
	1.4	6.3372	6.70488
	1.6	3.90088	4.99867
	1.8	2.92219	4.64543
	2	2.51961	3.52573
	2.2	2.1795	2.23274
	2.4	1.61033	2.0128
	2.6	1.18692	1.47294
	2.8	0.756577	1.01973
	3	0.728812	1.0064
	3.2	0.7774	0.779792
	3.4	0.367877	0.633164
	3.6	0.471993	0.32658
	3.8	0.298466	0.619835
	4	0.284584	0.333244
	4.2	0.242937	0.57318
	4.4	0.298466	0.319915
	4.6	0.249879	0.279925
	4.8	0.298466	0.253266
	5	0.222114	0.233271
	5.2	0.19435	0.159957
	5.4	0.0694107	0.126633
	5.6	0.0347054	0.173287
	5.8	0.0416464	0.113303
	6	0.0624696	0.0866436
	6.2	0.111057	0.0999733
	6.4	0.0416464	0.126633
	6.6	0.0902339	0.0666489
	6.8	0.117998	0.0333244
	7	0.0138821	0.059984
	7.2	0.0138821	0.0333244
	7.4	0.0416464	0.0399893
	7.6	0	0.0399893
	7.8	0.00694107	0.0866436
	8	0.0138821	0.0466542
	8.2	0.0624696	0.059984
	8.4	0.0763518	0.0533191
	8.6	0.0832928	0.0333244
	8.8	0.0277643	0.0666489
	9	0.0277643	0.00666489
	9.2	0.0138821	0.0266596
	9.4	0.0277643	0.0399893
	9.6	0	0.00666489
	9.8	0.0277643	0.0533191
	10	0	0
	10.2	0	0
	10.4	0.0138821	0.0799787
	10.6	0	0.00666489
	10.8	0.00694107	0.00666489
	11	0.0208232	0
	11.2	0	0.0266596
	11.4	0.00694107	0.0199947
	11.6	0	0.0266596
	11.8	0	0
	12	0	0
	12.2	0.00694107	0.0466542
	12.4	0	0.0199947
	12.6	0.0694107	0.0333244
	12.8	0	0.00666489
	13	0	0
	13.2	0.00694107	0.0133298
	13.4	0	0.0399893
	13.6	0	0.0133298
	13.8	0	0.0333244
	14	0.0138821	0.0199947
	14.2	0.0138821	0
	14.4	0	0
	14.6	0	0
	14.8	0.00694107	0
	15	0.00694107	0
	15.2	0.0138821	0.0333244
	15.4	0	0
	15.6	0	0.0133298
	15.8	0	0
	16	0.0208232	0
	16.2	0	0.0133298
	16.4	0.00694107	0.00666489
	16.6	0	0
	16.8	0	0.00666489
	17	0	0.00666489
	17.2	0	0
	17.4	0	0
	17.6	0	0
	17.8	0.00694107	0
	18	0	0.00666489
	18.2	0	0
	18.4	0	0
	18.6	0	0.00666489
	18.8	0	0.00666489
	19	0	0
	19.2	0.00694107	0.00666489
	19.4	0	0.0133298
	19.6	0	0
	19.8	0	0
	20	0	0
	20.2	0	0.0133298
	20.4	0	0
	20.6	0	0.0133298
	20.8	0	0
	21	0	0
	21.2	0	0.0266596
	21.4	0.00694107	0.0333244
	21.6	0	0
	21.8	0	0
	22	0.00694107	0.00666489
	22.2	0.0138821	0
	22.4	0	0
	22.6	0	0
	22.8	0	0.0266596
	23	0.0277643	0.00666489
	23.2	0	0
	23.4	0	0
	23.6	0	0
	23.8	0	0
	24	0	0
	24.2	0	0
	24.4	0	0
	24.6	0	0
	24.8	0	0
	25	0.00694107	0.00666489
	25.2	0	0
	25.4	0	0
	25.6	0	0
	25.8	0	0
	26	0	0
	26.2	0	0
	26.4	0.00694107	0
	26.6	0	0
	26.8	0	0
	27	0	0
	27.2	0.0138821	0
	27.4	0	0
	27.6	0.00694107	0.00666489
	27.8	0	0
	28	0	0
	28.2	0	0
	28.4	0	0
	28.6	0	0
	28.8	0	0
	29	0	0
	29.2	0	0
	29.4	0	0
	29.6	0.00694107	0.00666489
	29.8	0	0
	30	0	0
	30.2	0	0
	30.4	0.00694107	0.00666489
	30.6	0	0
	30.8	0.0138821	0.0133298
	31	0	0
	31.2	0	0
	31.4	0	0
	31.6	0	0
	31.8	0	0
	32	0	0
	32.2	0.00694107	0
	32.4	0	0
	32.6	0	0
	32.8	0	0
	33	0	0
	33.2	0	0
	33.4	0	0
	33.6	0	0.00666489
	33.8	0	0
	34	0	0
	34.2	0	0
	34.4	0	0
	34.6	0	0.00666489
	34.8	0	0.00666489
	35	0.00694107	0
	35.2	0	0
	35.4	0	0
	35.6	0.0138821	0
	35.8	0	0
	36	0	0
	36.2	0	0
	36.4	0	0
	36.6	0	0
	36.8	0.0138821	0
	37	0	0
	37.2	0	0
	37.4	0	0
	37.6	0	0
	37.8	0	0
	38	0	0
	38.2	0	0
	38.4	0	0
	38.6	0	0
	38.8	0	0
	39	0	0
	39.2	0	0
	39.4	0	0
	39.6	0	0
	39.8	0	0
	40	0	0
	40.2	0	0
	40.4	0	0
	40.6	0	0
	40.8	0	0
	41	0	0
	41.2	0	0
	41.4	0	0
	41.6	0	0
	41.8	0	0
	42	0	0
	42.2	0	0
	42.4	0	0
	42.6	0	0
	42.8	0	0
	43	0	0
	43.2	0	0
	43.4	0	0
	43.6	0	0
	43.8	0	0
	44	0	0
	44.2	0	0.00666489
	44.4	0	0
	44.6	0	0
	44.8	0	0
	45	0	0
	45.2	0	0
	45.4	0	0
	45.6	0	0
	45.8	0	0
	46	0	0
	46.2	0	0
	46.4	0	0
	46.6	0	0
	46.8	0	0
	47	0	0
	47.2	0	0
	47.4	0	0
	47.6	0	0
	47.8	0	0
	48	0	0
	48.2	0	0
	48.4	0	0
	48.6	0	0
	48.8	0	0
	49	0.00694107	0
	49.2	0	0
	49.4	0	0
	49.6	0	0
	49.8	0	0
	50	0	0
	50.2	0	0
	50.4	0	0
	50.6	0	0
	50.8	0	0
	51	0	0
	51.2	0	0
	51.4	0	0
	51.6	0	0
	51.8	0	0
	52	0	0
	52.2	0	0
	52.4	0	0
	52.6	0	0
	52.8	0	0
	53	0	0
	53.2	0	0
	53.4	0	0
	53.6	0	0
	53.8	0	0
	54	0	0
	54.2	0	0
	54.4	0	0
	54.6	0	0
	54.8	0	0
	55	0	0
	55.2	0	0
	55.4	0	0
	55.6	0	0
	55.8	0	0
	56	0	0
	56.2	0	0
	56.4	0	0
	56.6	0	0
	56.8	0	0
	57	0	0
	57.2	0	0
	57.4	0	0
	57.6	0	0
	57.8	0	0
	58	0	0
	58.2	0	0
	58.4	0	0
	58.6	0	0
	58.8	0	0
	59	0	0
	59.2	0	0
	59.4	0	0
	59.6	0	0
	59.8	0	0
	60	0	0
	60.2	0	0
	60.4	0	0
	60.6	0	0
	60.8	0	0
	61	0	0
	61.2	0	0
	61.4	0	0
	61.6	0	0
	61.8	0	0
	62	0	0
	62.2	0	0
	62.4	0	0
	62.6	0.00694107	0
	62.8	0	0.00666489

## Sheet: Fig. 2p
	Interspike Intervals (Frequency Distribution)
		Resting			Active
	X	Mean	SD	N	Mean	SD	N
	0	9.88565	4.25431	18	27.5606	10.5672	18
	0.1959	23.3361	8.53013	18	53.809	12.807	18
	0.3918	31.78	11.4027	18	65.6195	11.7139	18
	0.5877	38.3302	11.9077	18	72.5272	10.7273	18
	0.7836	42.8687	12.406	18	78.1261	8.65899	18
	0.9795	47.3983	12.2199	18	81.7408	8.21509	18
	1.1754	51.5789	12.4194	18	85.2027	7.23833	18
	1.3713	54.8549	12.1744	18	88.2216	6.28008	18
	1.5672	57.8773	12.2071	18	90.2915	5.39719	18
	1.7631	60.8562	12.0631	18	91.9925	4.72569	18
	1.959	63.5567	11.9318	18	93.0726	4.3982	18
	2.1549	65.7326	12.1233	18	94.0002	3.65389	18
	2.3508	67.8151	12.2693	18	95.1323	3.05477	18
	2.5467	70.3293	10.8791	18	96.1031	2.21622	18
	2.7426	72.2759	10.361	18	96.7419	2.07309	18
	2.9385	74.2422	9.80685	18	96.9819	2.08839	18
	3.1344	75.7919	9.60273	18	97.4646	2.02794	18
	3.3303	77.1796	9.71635	18	97.6175	2.05817	18
	3.5262	78.0624	9.76314	18	97.9444	2.05533	18
	3.7221	79.679	9.12423	18	98.2745	1.6604	18
	3.918	80.6725	8.82592	18	98.53	1.51376	18
	4.1139	81.9158	8.59416	18	98.8203	1.50087	18
	4.3098	83.2843	7.84311	18	98.9302	1.52243	18
	4.5057	83.669	7.54769	18	98.9974	1.51067	18
	4.7016	84.5679	7.68841	18	99.1561	1.12792	18
	4.8975	85.5864	7.46457	18	99.2958	0.840176	18
	5.0934	86.4587	7.18727	18	99.5078	0.757868	18
	5.2893	87.1104	6.8384	18	99.511	0.756678	18
	5.4852	87.8984	6.51014	18	99.5126	0.756166	18
	5.6811	88.5808	6.11921	18	99.5736	0.753994	18
	5.877	88.9865	6.22489	18	99.6081	0.734668	18
	6.0729	90.1829	5.86058	18	99.6129	0.733703	18
	6.2688	90.8778	5.69163	18	99.6178	0.733249	18
	6.4647	91.7471	5.18677	18	99.6178	0.733249	18
	6.6606	92.1142	5.05872	18	99.6194	0.733212	18
	6.8565	92.2287	5.12752	18	99.6721	0.663587	18
	7.0524	92.7255	5.25528	18	99.7249	0.653127	18
	7.2483	93.1117	5.36153	18	99.7249	0.653127	18
	7.4442	93.6846	5.11456	18	99.7594	0.651901	18
	7.6401	94.0251	4.75507	18	99.7594	0.651901	18
	7.836	94.3349	4.53272	18	99.7594	0.651901	18
	8.0319	94.7635	4.28458	18	99.8937	0.3198	18
	8.2278	95.0278	4.18254	18	99.8953	0.319153	18
	8.4237	95.1662	4.0023	18	99.9124	0.317587	18
	8.6196	95.3301	3.94489	18	99.9951	0.019392	18
	8.8155	95.4965	3.54249	18	99.9951	0.019392	18
	9.0114	96.2391	3.16489	18	99.9951	0.019392	18
	9.2073	96.4228	3.17556	18	99.9951	0.019392	18
	9.4032	96.6929	3.13462	18	99.9951	0.019392	18
	9.5991	96.8002	3.13811	18	99.9968	0.012928	18
	9.795	96.9774	2.9578	18	99.9968	0.012928	18
	9.9909	97.0361	2.96477	18	99.9968	0.012928	18
	10.1868	97.1265	2.88785	18	99.9968	0.012928	18
	10.3827	97.29	2.62265	18	99.9968	0.012928	18
	10.5786	97.4977	2.25879	18	99.9968	0.012928	18
	10.7745	97.4977	2.25879	18	99.9968	0.012928	18
	10.9704	97.6895	1.9437	18	99.9984	0.006464	18
	11.1663	97.7573	1.97388	18	99.9984	0.006464	18
	11.3622	97.836	1.98772	18	99.9984	0.006464	18
	11.5581	97.836	1.98772	18	99.9984	0.006464	18
	11.754	97.9912	1.9194	18	99.9984	0.006464	18
	11.9499	98.0624	1.91072	18	99.9984	0.006464	18
	12.1458	98.1307	1.78758	18	99.9984	0.006464	18
	12.3417	98.1897	1.64242	18	100	0	18
	12.5376	98.1946	1.64312	18
	12.7335	98.1946	1.64312	18
	12.9294	98.4263	1.50632	18
	13.1253	98.5792	1.3496	18
	13.3212	98.5792	1.3496	18
	13.5171	98.6504	1.34922	18
	13.713	98.7188	1.20149	18
	13.9089	98.7416	1.22174	18
	14.1048	98.7779	1.23245	18
	14.3007	98.8368	1.07937	18
	14.4966	98.9196	0.976009	18
	14.6925	98.9556	0.983378	18
	14.8884	98.9556	0.983378	18
	15.0843	99.1224	0.905236	18
	15.2802	99.1224	0.905236	18
	15.4761	99.1224	0.905236	18
	15.672	99.1248	0.905647	18
	15.8679	99.1248	0.905647	18
	16.0638	99.1248	0.905647	18
	16.2597	99.2484	0.876042	18
	16.4556	99.3033	0.892988	18
	16.6515	99.3623	0.842894	18
	16.8474	99.4552	0.82303	18
	17.0433	99.5236	0.591231	18
	17.2392	99.5573	0.601656	18
	17.4351	99.5573	0.601656	18
	17.631	99.5936	0.609607	18
	17.8269	99.6423	0.594102	18
	18.0228	99.6423	0.594102	18
	18.2187	99.6423	0.594102	18
	18.4146	99.6423	0.594102	18
	18.6105	99.6423	0.594102	18
	18.8064	99.6423	0.594102	18
	19.0023	99.6423	0.594102	18
	19.1982	99.6423	0.594102	18
	19.3941	99.6423	0.594102	18
	19.59	99.6423	0.594102	18
	19.7859	99.6423	0.594102	18
	19.9818	99.6423	0.594102	18
	20.1777	99.6447	0.59463	18
	20.3736	99.6447	0.59463	18
	20.5695	99.6447	0.59463	18
	20.7654	99.6447	0.59463	18
	20.9613	99.6447	0.59463	18
	21.1572	99.6447	0.59463	18
	21.3531	99.6447	0.59463	18
	21.549	99.6808	0.598149	18
	21.7449	99.6808	0.598149	18
	21.9408	99.6808	0.598149	18
	22.1367	99.6808	0.598149	18
	22.3326	99.7259	0.594076	18
	22.5285	99.7259	0.594076	18
	22.7244	99.7259	0.594076	18
	22.9203	99.7259	0.594076	18
	23.1162	99.7259	0.594076	18
	23.3121	99.7944	0.557707	18
	23.508	99.7944	0.557707	18
	23.7039	99.8283	0.553806	18
	23.8998	99.8967	0.29481	18
	24.0957	99.8967	0.29481	18
	24.2916	99.8967	0.29481	18
	24.4875	99.8967	0.29481	18
	24.6834	99.8967	0.29481	18
	24.8793	99.8967	0.29481	18
	25.0752	99.8967	0.29481	18
	25.2711	99.8967	0.29481	18
	25.467	99.8967	0.29481	18
	25.6629	99.8967	0.29481	18
	25.8588	99.8967	0.29481	18
	26.0547	99.8967	0.29481	18
	26.2506	99.8967	0.29481	18
	26.4465	99.8967	0.29481	18
	26.6424	99.8967	0.29481	18
	26.8383	99.8967	0.29481	18
	27.0342	99.8967	0.29481	18
	27.2301	99.8967	0.29481	18
	27.426	99.9651	0.129753	18
	27.6219	99.9651	0.129753	18
	27.8178	99.9651	0.129753	18
	28.0137	99.9651	0.129753	18
	28.2096	99.9651	0.129753	18
	28.4055	99.9651	0.129753	18
	28.6014	99.9651	0.129753	18
	28.7973	99.9651	0.129753	18
	28.9932	99.9651	0.129753	18
	29.1891	99.9651	0.129753	18
	29.385	99.9651	0.129753	18
	29.5809	99.9651	0.129753	18
	29.7768	99.9651	0.129753	18
	29.9727	99.9651	0.129753	18
	30.1686	99.9651	0.129753	18
	30.3645	99.9651	0.129753	18
	30.5604	99.9651	0.129753	18
	30.7563	99.9651	0.129753	18
	30.9522	99.9651	0.129753	18
	31.1481	99.9651	0.129753	18
	31.344	99.9651	0.129753	18
	31.5399	99.9651	0.129753	18
	31.7358	99.9651	0.129753	18
	31.9317	99.9651	0.129753	18
	32.1276	99.9651	0.129753	18
	32.3235	99.9651	0.129753	18
	32.5194	99.9651	0.129753	18
	32.7153	99.9651	0.129753	18
	32.9112	99.9651	0.129753	18
	33.1071	99.9651	0.129753	18
	33.303	99.9651	0.129753	18
	33.4989	99.9651	0.129753	18
	33.6948	99.9651	0.129753	18
	33.8907	99.9651	0.129753	18
	34.0866	99.9651	0.129753	18
	34.2825	99.9651	0.129753	18
	34.4784	99.9651	0.129753	18
	34.6743	99.9651	0.129753	18
	34.8702	99.9651	0.129753	18
	35.0661	99.9651	0.129753	18
	35.262	99.9651	0.129753	18
	35.4579	99.9651	0.129753	18
	35.6538	99.9651	0.129753	18
	35.8497	99.9651	0.129753	18
	36.0456	99.9651	0.129753	18
	36.2415	99.9651	0.129753	18
	36.4374	100	0	18

## Sheet: Fig. 2q
	Interspike Intervals
	Resting	Active
	2.06558	0.619085
	4.71044	1.08252
	1.71835	0.827094
	3.37104	0.405229
	2.54902	0.617475
	1.78035	0.402286
	0.905932	0.24299
	2.80637	0.73071
	2.59127	0.932697
	2.1988	0.229108
	2.20533	0.64134
	2.15686	0.535423
	2.15461	0.63972
	1.5665	0.499583
	1.90272	0.522876
	2.77715	0.827887
	7.84314	1.7936
	2.78638	0.726343

## Sheet: Fig. 3e
	Circularity
	OPC	pmOL1	pmOL2	OL
	0.627758	0.716545	0.946461	0.934171
	0.615483	0.75627	0.932951	0.759587
	0.740718	0.501207	0.848323	0.753725
	0.670874	0.609338	0.93184	0.952839
	0.723678	0.49555	0.926069	0.915918
	0.735235	0.826159	0.873651	0.92366
	0.680181	0.672585	0.879004	0.723852
	0.669708	0.564201	0.779746	0.698445
	0.662796	0.682368	0.881144	0.941164
	0.701907	0.779597	0.804986	0.877016
	0.674537	0.805735	0.906325	0.936398
	0.584212	0.921194	0.789725	0.862157
	0.535421	0.666868	0.803386	0.949904
	0.713042	0.852312	0.868418	0.859603
	0.597385	0.812689	0.873385	0.942776
	0.41673	0.584595	0.883538	0.889798
	0.617873	0.516923	0.769362	0.89995
	0.593231	0.814584	0.807854	0.798092
	0.678492	0.337978	0.832358	0.811114
	0.351489	0.577706	0.768999	0.974845
	0.561971	0.753829	0.830963	0.810489
	0.525501	0.598493	0.839575	0.696466
	0.52822	0.625738	0.920109	0.846726
	0.742831	0.553285	0.765226	0.812672
	0.394159	0.269255		0.978893
	0.610285	0.630101		0.80505
	0.331395	0.652471
	0.618416	0.763958
	0.623477	0.672198
	0.553772	0.519275
	0.562435	0.647938
	0.412904	0.739033
	0.512829	0.582832
	0.626941	0.753829
	0.459937	0.763958
	0.747864
	0.465797
	0.370074
	0.565844
	0.569347
	0.559134
	0.678762
	0.525881
	0.578064
	0.465793
	0.62353
	0.485803
	0.543755
	0.510484
	0.677367
	0.665856
	0.727902
	0.519411
	0.690219
	0.646526
	0.640023
	0.619684
	0.633444
	0.733238
	0.594982
	0.724242
	0.712098
	0.722988
	0.723928
	0.525955
	0.517127
	0.454315
	0.660003
	0.609991
	0.59262
	0.655393
	0.71228
	0.666007
	0.662236
	0.596098
	0.411642
	0.641705
	0.608645
	0.538542
	0.633888
	0.62643
	0.727526
	0.511243
	0.545866
	0.499123
	0.53648
	0.557366
	0.613734
	0.634025
	0.512737
	0.744355
	0.713927
	0.627535
	0.56053
	0.606858
	0.652087
	0.57119
	0.515351
	0.609291
	0.69522
	0.59542
	0.691814
	0.630771
	0.529132
	0.639897
	0.529015
	0.561415
	0.68145

## Sheet: Fig. 3f
	Area
	OPC	pmOL1	pmOL2	OL
	68.5791	56.2242	46.7699	51.6225
	67.6587	78.3681	48.248	67.9376
	67.2683	74.4357	63.5311	59.543
	65.1208	52.264	59.8498	62.8339
	77.894	74.7425	74.7704	46.5189
	82.2168	81.2128	60.6586	52.0409
	86.8288	72.874	32.1839	60.1845
	76.4716	79.0374	58.3159	56.9214
	71.117	79.9578	57.2282	58.1207
	83.3881	86.1212	60.9932	46.4631
	84.8662	84.0574	46.8814	51.3436
	72.8461	83.6391	70.6214	47.9133
	94.3583	81.3522	64.8419	53.7421
	81.7705	133.644	61.4674	61.1327
	70.9484	114.261	71.117	53.1285
	108.544	78.0334	70.5592	43.5905
	82.5514	104.444	63.7821	47.6065
	38.0127	78.7028	57.5629	55.6664
	63.6706	86.177	65.4555	37.0366
	36.4509	87.6272	57.8114	47.4392
	53.7421	105.755	64.4236	57.7023
	70.8938	87.7667	37.2039	49.001
	81.5665	98.2808	58.7342	49.9213
	75.8023	88.9659	53.9373	43.6184
	118.779	116.743		27.9169
	53.519	74.0732		54.7461
	72.623	97.1095
	86.2328	77.9219
	77.6988	70.5871
	64.5909	129.154
	72.0094	79.0724
	85.6471	94.0696
	92.0337	79.0932
	62.3877	105.755
	76.0254	77.9219
	43.2279
	78.145
	81.6032
	72.0652
	81.0454
	65.4276
	61.1048
	58.3996
	90.4998
	84.7268
	79.149
	95.464
	95.2688
	79.5115
	87.3205
	65.8459
	79.7904
	96.8864
	76.2764
	89.2169
	63.9774
	95.4919
	62.1367
	65.0371
	91.9221
	66.571
	79.6231
	64.563
	86.5396
	84.7268
	52.1245
	110.998
	101.349
	74.3242
	71.5074
	86.7348
	78.8422
	77.9219
	58.0649
	66.8499
	106.034
	84.922
	88.185
	76.89
	92.2289
	91.8106
	67.3798
	118.835
	78.6749
	89.4121
	79.149
	78.5075
	79.4
	72.7345
	99.0896
	74.7146
	64.2284
	62.7781
	69.2449
	78.647
	101.042
	74.5752
	88.1571
	86.6232
	83.416
	88.3524
	132.222
	48.0806
	72.8182
	61.7462
	74.2405
	80.2088
	49.001

## Sheet: Fig. 3g
	Process Distribution
	OPC	pmOL1	pmOL2	OL
	15.8902	6.1101	6.43946	10.116
	26.5832	14.4741	8.41767	27.0986
	29.2575	0	11.6721	28.2902
	15.1327	9.56556	19.3003	21.2132
	11.1475	9.30438	23.7206	5.68624
	12.7867	7.27357	22.745	14.0712
	26.7644	8.21584	16.1319	0
	11.726	6.94537	38.371	0
	36.6697	9.06852	11.3798	12.7083
	16.7531	10.212	8.3583	16.6533
	15.5349	18.3984	31.5013	19.6554
	23.516	17.4165	16.3544	11.3431
	10.4881	9.30438	8.5479	8.94427
	11.1867	7.24569	25.3903	7.25718
	12.9808	10.6896	15.5778	7.70281
	16.6733	5.50757	4.56696	17.0392
	20.8447	4.84768	19.2111	1.41421
	15.0111	9.68848	20.4287	14.5144
	19.3563	9.59166	8.91441	11.4018
	21.2955	9.60555	13.5892	30.0389
	17.8979	16.0624	10.7005	21.6179
	25.5799	5.59762	49.4975	23.3131
	17.6937	6.9282	3.05505	15.384
	25.3837	7.4642	18.5023	12.8323
	14.0712	9.54688		12.5033
	15.5563	8.73308		14.362
	25.1263	9.41335
	16.1319	19.3261
	11.4018	7.42582
	56.5685	7.99405
	18.9491	9.56382
	18.7705	5.25085
	15.7268	9.05012
	24.6171
	14.9499
	13.3965
	12.9872
	14.7332
	14.2642
	17.2008
	14.8549
	17.4929
	14.8661
	12.4298
	17.0168
	26.0384
	14.222
	14.2478
	16.7929
	15.9792
	13.6504
	12.9615
	19.2735
	11.6905
	14.0665
	37.8726
	10.1489
	15.3406
	10.7393
	26.7644
	34.4432
	21.5948
	14.0119
	13.3737
	28.1484
	17.6494
	31.3794
	15.4673
	10.4642
	21.2132
	12.51
	14.7196
	16.0208
	26.5832
	24.3173
	24.3173
	12.7279
	10.8891
	12.0416
	17.3638
	17.3205
	25.285
	19.4679
	14.5144
	17.5357
	13.4114
	14.3759
	16.5126
	12.8258
	17.3494
	13.435
	25.3246
	16.4317
	14.4568
	17.2309
	14.4914
	15.9374
	16.9263
	10.5594
	12.2093
	18.3485
	12.3288
	21.0079
	26.1661
	52.3259
	20.1825
	36.6652
	31.0698

[truncated: 83 more sheets: Fig. 3h, Fig. 3o, Fig. 3p, Fig. 3q, Fig. 4g, Fig. 4h, Fig. 4i, Fig. 4m, Fig. 4p, Fig. 4q, Fig. 4r, Fig. 4s, Fig. 4t, Fig. 4u, Fig. 5e, Fig. 5f, Fig. 5g, Fig. 5h, Fig. 5k, Fig. 5l …]
